# Supplementary material for: TGFβ1 Secreted by Cancer-Associated Fibroblasts as an Inductor of Resistance to Photodynamic Therapy in Squamous Cell Carcinoma Cells
Source: Cancers (Basel). 2021 Nov 10;13(22):5613. doi: 10.3390/cancers13225613 (PMC8616019; doi:10.3390/cancers13225613)
Supplement: Supplementary file 1 [file cancers-13-05613-s001.zip]

Archive with 1 entries (1 files):
- cancers-1457694-supplementary.pdf
